# Supplementary material for: Search results outliers among MEDLINE platforms
Source: J Med Libr Assoc. 2019 Jul 1;107(3):364–73. doi: 10.5195/jmla.2019.622 (PMC6579582; doi:10.5195/jmla.2019.622)
Supplement: Appendix A [file jmla-107-364-s001.xlsx]

## Sheet: JMLA-Submission
Search results outliers among MEDLINE platforms
Christopher Sean Burns; Robert M. Shapiro II; Tyler Nix; Jeffrey T. Huber
APPENDIX A: All queries, search logic descriptions, and search count results
	Query Sets and Queries	PILOT 1 / Aug 2018
	001-KEYWORD		October
PMML	"neoplasms"[ALL] AND medline[SB]	2446925	2463875
PQML	NOFT("neoplasms")	2459559	2475724
EHML	TX("neoplasms")	2455396	2474206
WSML	TS=("neoplasms")	2452088	2471152
OML	neoplasms.AF	2447309	2460695
	002-SINGLE MESH TERM, Single branch, NO EXPLODE
PMML	"neoplasms"[MH:NOEXP]	387612	389955
PQML	MESH.EXACT("neoplasms")	387490	389674
EHML	MH("neoplasms")	386955	389410
WSML	MH=("neoplasms")	386469	389120
OML	neoplasms.SH	387797	389537
	003-KEYWORD, DATE 1950-2015
PMML	"neoplasms"[ALL] AND 1950:2015[DP] AND Medline[SB]	2250925	2251033
PQML	NOFT("neoplasms") AND YR(1950-2015)	2238666	2238698
EHML	TX("neoplasms") AND YR 1950-2015	2238679	2238997
WSML	TS=("neoplasms") AND PY=(1950-2015)	2238078	2238118
OML	1. neoplasms.AF 2. limit 1 to YR=1950-2015	2232457	2232480
	004-SINGLE MESH TERM ONLY, SINGLE BRANCH, NO EXPLODE, DATE 1950-2015
PMML	"neoplasms"[MH:NOEXP] AND 1950:2015[DP]	349578	349598
PQML	MESH.EXACT("neoplasms") AND YR(1950-2015)	347181	347192
EHML	MH("neoplasms") AND YR 1950-2015	347186	347205
WSML	MH=("neoplasms") AND PY=(1950-2015)	347170	347183
OML	1. neoplasms.SH 2. limit 1 to YR=1950-2015	347189	347195
	005-SINGLE MESH TERM, SINGLE BRANCH, NO EXPLODE, PLUS KEYWORD, DATE 1950-2015
PMML	"neoplasms"[MH:NOEXP] AND "immune"[ALL] AND 1950:2015[DP]	15004	15004
PQML	MESH.EXACT("neoplasms") AND NOFT("immune") AND YR(1950-2015)	15009	15011
EHML	MH("neoplasms") AND TX("immune") AND YR 1950-2015	15070	15088
WSML	MH=("neoplasms") AND TS=("immune") AND PY=(1950-2015)	14710	14711
OML	1. neoplasms.SH AND immune.AF 2. limit 1 to YR=1950-2015	14830	14830
	006-SINGLE MESH TERM ONLY, =>2 BRANCHES, NO EXPLODE, DATE 1950-2015
PMML	"dementia"[MESH TERMS:NOEXP] AND 1950:2015[DP]	41435	41444
PQML	MESH.EXACT("dementia") AND YR(1950-2015)	40859	40861
EHML	MH("dementia") AND YR 1950-2015	40854	40862
WSML	MH=("dementia") AND PY=(1950-2015)	40858	40860
OML	1. dementia.SH 2. limit 1 to YR=1950-2015	40859	40861
	007-SINGLE MESH TERM ONLY, =>2 BRANCHES, NO EXPLODE, PLUS KEYWORD, DATE 1950-2015
PMML	"dementia"[MH:NOEXP] AND "immune"[ALL] AND 1950:2015[DP]	172	172
PQML	MESH.EXACT("dementia") AND NOFT("immune") AND YR(1950-2015)	184	184
EHML	MH("dementia") AND TX("immune") AND YR 1950-2015	181	184
WSML	MH=("dementia") AND TS=("immune") AND PY=(1950-2015)	169	169
OML	1. dementia.SH AND immune.AF 2. limit 1 to YR=1950-2015	171	171
	008-SINGLE MESH TERM ONLY, SINGLE BRANCH, EXPLODE, DATE 1950-2015
PMML	"neoplasms"[MH] AND 1950:2015[DP]	2838059	2838188
PQML	MESH.EXPLODE("neoplasms") AND YR(1950-2015)	2818055	2818093
EHML	MH("neoplasms+") AND YR 1950-2015	2813048	2816030
WSML	MH:exp=("neoplasms") AND PY=(1950-2015)	347170	347183
OML	1. EXP neoplasms/ 2. limit 1 to YR=1950-2015	2815948	2815975
	009-SINGLE MESH TERM, SINGLE BRANCH, EXPLODE, PLUS KEYWORD, DATE 1950-2015
PMML	"neoplasms"[MH] AND "immune"[ALL] AND 1950:2015[DP]	72297	72297
PQML	MESH.EXPLODE("neoplasms") AND NOFT("immune") AND YR(1950-2015)	72638	72641
EHML	MH("neoplasms+") AND TX("immune") AND YR 1950-2015	72885	72987
WSML	MH:exp=("neoplasms") AND TS=("immune") AND PY=(1950-2015)	14710	14711
OML	1. EXP neoplasms/ AND immune.AF 2. limit 1 to YR=1950-2015	71594	71594
	010-SINGLE MESH TERM ONLY, =>2 BRANCHES, EXPLODE, DATE 1950-2015
PMML	"dementia"[MH] AND 1950:2015[DP]	134199	134217
PQML	MESH.EXACT.EXPLODE( "dementia") AND YR(1950-2015)	132589	132593
EHML	MH("dementia+") AND YR 1950-2015	132587	132599
WSML	MH:exp=("dementia") AND PY=(1950-2015)	132586	132590
OML	1. EXP dementia/ 2. limit 1 to YR=1950-2015	132590	132593
	011-SINGLE MESH TERM ONLY, =>2 BRANCHES, EXPLODE, PLUS KEYWORD, DATE 1950-2015
PMML	"dementia"[MH] AND "immune"[ALL] AND 1950:2015[DP]	2181	2181
PQML	MESH.EXACT.EXPLODE( "dementia") AND NOFT("immune") AND YR(1950-2015)	2532	2534
EHML	MH("dementia+") AND TX("immune") AND YR 1950-2015	2530	2546
WSML	MH:exp=("dementia") AND TS=("immune") AND PY=(1950-2015)	2075	2075
OML	1. EXP dementia/ AND immune.AF 2. limit 1 to YR=1950-2015	2160	2160
	012-TWO MESH TERMS, ONE BOOLEAN NOT, NO EXPLODE 1st
PMML	"neoplasms"[MH:NOEXP] NOT "humans"[MH]	36396	36503
PQML	MESH.EXACT("neoplasms" NOT "humans")	36393	36497
EHML	MH("neoplasms" NOT "humans")	36366	36475
WSML	MH=("neoplasms" NOT "humans")	36357	36475
OML	(neoplasms NOT humans).SH	36393	36483
	013-TWO MESH TERMS, BOOLEAN NOT, AND ONE KEYWORD TITLE TERM, NO EXPLODE 1st
PMML	"neoplasms"[MH:NOEXP] NOT "humans"[MH] AND "immune"[TI]	370	377
PQML	MESH.EXACT("neoplasms" NOT "humans") AND TI("immune")	370	377
EHML	MH("neoplasms" NOT "humans") AND TI("immune")	370	377
WSML	MH=("neoplasms" NOT "humans") AND TI="immune"	368	375
OML	(neoplasms NOT humans).SH AND immune.TI	370	377
	014-TWO MESH TERMS, ONE BOOLEAN NOT, ABSTRACT SEARCH, NO EXPLODE 1st
PMML	"neoplasms"[MH:NOEXP] NOT "humans"[MH] AND immune[TIAB] NOT immune[TI]	1042	1054
PQML	MESH.EXACT("neoplasms" NOT "humans") AND AB("immune")	1100	1115
EHML	MH("neoplasms" NOT "humans") AND AB("immune")	1097	1113
WSML	MH=("neoplasms" NOT "humans") AND TS=("immune") NOT TI=("immune")	1228	1244
OML	(neoplasms NOT humans).SH AND immune.AB	1109	1119
	015-TWO MESH TERMS, TWO BOOLEAN NOTS FOR ONE MESH TERM AND ONE JOURNAL TITLE, NO EXPLODE 1st
PMML	"neoplasms"[MH:NOEXP] NOT "humans"[MH] NOT "cancer research"[TA]	34973	35080
PQML	MESH.EXACT("neoplasms" NOT "humans") NOT JN.EXACT(cancer research)	34970	35074
EHML	MH("neoplasms" NOT "humans") NOT JN(cancer research)	34943	35052
WSML	MH=("neoplasms" NOT "humans") NOT SO="CANCER RESEARCH"	34934	35052
OML	(neoplasms NOT humans).SH NOT "Cancer Research".NJ	34970	35060
	016-TWO MESH TERMS, ONE BOOLEAN NOT, JOURNAL TITLE, NO EXPLODE 1st
PMML	"neoplasms"[MH:NOEXP] NOT "humans"[MH] AND "cancer research"[TA]	1423	1423
PQML	MESH.EXACT("neoplasms" NOT "humans") AND JN.EXACT(cancer research)	1423	1423
EHML	MH("neoplasms" NOT "humans") AND JN(cancer research)	1423	1423
WSML	MH=("neoplasms" NOT "humans") AND SO="CANCER RESEARCH"	1423	1423
OML	(neoplasms NOT humans).SH AND "Cancer Research".NJ	1423	1423
	017-TWO MESH TERMS, ONE AUTHOR NAME
PMML	"neoplasms"[MH:NOEXP] NOT "humans"[MH] AND busch h[AU]	41	41
PQML	MESH.EXACT("neoplasms" NOT "humans") AND AU("busch h")	41	41
EHML	MH("neoplasms" NOT "humans") AND AU("busch h")	41	41
WSML	MH=("neoplasms" NOT "humans") AND AU="busch h"	41	41
OML	(neoplasms NOT humans).SH AND "busch h".AU	41	41
	018-SINGLE AUTHOR SEARCH
PMML	"busch h"[AU] AND medline[SB]	744	747
PQML	AU.EXACT("busch, h")	679	678
EHML	ZA("busch h")	773	775
WSML	AU=("busch h")	887	886
OML	"busch h".AU	743	745
	019-SEARCH MESH TERM AND AGAINST TWO JOURNALS
PMML	"neoplasms"[MH:NOEXP] AND ("Lancet (London, England)"[TA] OR "JAMA"[TA])	3485	3495
PQML	MESH.EXACT("neoplasms") AND SO.EXACT("Lancet (London, England)" OR "JAMA")	3485	3494
EHML	MH("neoplasms") AND JN("Lancet [Lancet] NLMUID: 2985213R" OR "JAMA [JAMA] NLMUID: 7501160")	3485	3494
WSML	MH=("neoplasms") AND SO=("LANCET LONDON ENGLAND" OR "JAMA")	3479	3489
OML	neoplasms.SH AND ("Lancet (London, England)" OR "JAMA").NJ	3485	3494
	020-SEARCH TITLE TERM AND AGAINST TWO JOURNALS
PMML	neoplasm[TI] OR neoplasms[TI] AND ("Lancet (London, England)"[TA] OR "JAMA"[TA])	111	111
PQML	TI(neoplasms) AND JN.EXACT("JAMA" OR "Lancet (London, England)")	111	111
EHML	TI(neoplasms) AND JN("Lancet [Lancet] NLMUID: 2985213R" OR "JAMA [JAMA] NLMUID: 7501160")	111	111
WSML	TI=(neoplasms) AND SO=("LANCET LONDON ENGLAND" OR "JAMA")	111	111
OML	(neoplasm OR neoplasms).TI AND ("Lancet (London, England)" OR "JAMA").NJ	110	110
	021-ALL FIELDS PLUS TWO JOURNALS
PMML	"neoplasms"[ALL] AND ("Lancet (London, England)"[TA] OR "JAMA"[TA]) AND medline[SB]	16217	16291
PQML	NOFT("neoplasms") AND JN("Lancet (London, England)" OR "JAMA")	18599	18690
EHML	"neoplasms" AND JN("Lancet [Lancet] NLMUID: 2985213R" OR "JAMA [JAMA] NLMUID: 7501160")	16510	16289
WSML	TS=("neoplasms") AND SO=("LANCET LONDON ENGLAND" OR "JAMA")	16209	16281
OML	neoplasms.AF AND ("Lancet (London, England)" OR "JAMA").NJ	16221	16289
	022-SINGLE MESH TERM ONLY, >=2 BRANCHES, NO EXPLODE
PMML	"dementia"[MH:NOEXP]	45419	45782
PQML	MESH.EXACT("dementia")	45399	45748
EHML	MH("dementia")	45310	45716
WSML	MH=("dementia")	45239	45678
OML	dementia.SH	45465	45741
	023-SINGLE MESH TERM ONLY, >=2 BRANCHES, EXPLODE
PMML	"dementia"[MH]	148006	149146
PQML	MESH.EXPLODE("dementia")	55715	152412
EHML	MH("dementia+")	147685	148927
WSML	MH:exp=("dementia")	147432	148798
OML	EXP dementia/	148132	148979
	024-TWO MESHS TERMS, >=2 BRANCHES, BOTH NO EXPLODE
PMML	"dementia"[MH:NOEXP] AND "risk"[MH:NOEXP]	591	600
PQML	MESH.EXACT("dementia" AND "risk")	590	599
EHML	MH("dementia" AND "risk")	589	597
WSML	MH=("dementia") AND MH=("risk")	0	0
OML	(dementia AND risk).SH	591	599
	025-TWO MESHS TERMS, >=2 BRANCHES, BOTH EXPLODE
PMML	"dementia"[MH] AND "risk"[MH]	12582	12680
PQML	MESH.EXACT.EXPLODE("dementia" AND "risk")	5834	12672
EHML	MH("dementia+" AND "risk+")	12556	12661
WSML	MH:exp=("dementia" AND "risk")	12530	12652
OML	EXP dementia/ AND EXP risk/	12603	12664
	026-TWO MESH TERMS, ONE >=2 BRANCHES (not exploded), ONE SINGLE BRANCH, ONE BOOLEAN NOT
PMML	"dementia"[MH:NOEXP] NOT "humans"[MH]	574	581
PQML	MESH.EXACT("dementia") NOT MESH("humans")	574	579
EHML	MH("dementia" NOT "humans")	573	577
WSML	MH=("dementia" NOT "humans")	572	578
OML	(dementia NOT humans).SH	574	578
	027-TWO MESH TERMS, ONE >=2 BRANCHES (exploded), ONE SINGLE BRANCH, ONE BOOLEAN NOT
PMML	"dementia"[MH] NOT "humans"[MH]	9321	9432
PQML	MESH.EXPLODE("dementia") NOT MESH.EXPLODE("humans")	999	9421
EHML	MH("dementia+" NOT "humans")	9289	9406
WSML	MH:exp=("dementia" NOT "humans")	9262	9397
OML	EXP dementia/ NOT EXP humans/	9328	9411
	028-TWO MESH TERMS, ONE >=2 BRANCHES (not exploded), ONE SINGLE BRANCH
PMML	"dementia"[MH:NOEXP] AND "humans"[MH]	44845	45201
PQML	MESH.EXACT("dementia") AND MESH("humans")	44825	45169
EHML	MH("dementia" AND "humans")	44737	45139
WSML	MH=("dementia" AND "humans")	0	0
OML	(dementia AND humans).SH	44891	45163
	029-TWO MESH TERMS, ONE >=2 BRANCHES (exploded), ONE SINGLE BRANCH
PMML	"dementia"[MH] AND "humans"[MH]	138685	139714
PQML	MESH.EXPLODE("dementia") AND MESH.EXPLODE("humans")	54716	142991
EHML	MH("dementia+" AND "humans+")	138396	139521
WSML	MH:exp=("dementia" AND "humans")	138170	139401
OML	EXP dementia/ AND EXP humans/	138804	139568
